# Supplementary material for: Geographic Monitoring of Insecticide Resistance Mutations in Native and Invasive Populations of the Fall Armyworm
Source: Insects. 2021 May 18;12(5):468. doi: 10.3390/insects12050468 (PMC8158505; doi:10.3390/insects12050468)
Supplement: Supplementary file 1 [file insects-12-00468-s001.zip]

Archive with 1 entries (1 files):
- insects-1186988-supplementary.xlsx
