# Supplementary material for: Geographic Monitoring of Insecticide Resistance Mutations in Native and Invasive Populations of the Fall Armyworm
Source: Insects. 2021 May 18;12(5):468. doi: 10.3390/insects12050468 (PMC8158505; doi:10.3390/insects12050468)
Supplement: Supplementary file 1 [file insects-12-00468-s001.zip › insects-1186988-supplementary.xlsx]

## Sheet: Table S1
Table S1. Sample collection site and year
Country	Year	Collecting sites
Benin	2017	Wagou and Gando villages
India	2018	Karnataka
Mexico	2009	Texcoco
Florida	2015	Citra and Jacksonville
French Guiana	1992	unknown
Guadeloupe	2013	Petit- Bourg and Port-Louis
Brazil	2014	State of Goiás
Malawi	2018	Blantyre, Chiradzulu, Machinga, Mulanje, Thyolo, Zomba, Salima, and Karonga, Mzimba and Nkhata Bay, from Amolatar,
Uganda	2017	Amolatar, Katakwi, Kumi, Ngora, Pallisa, Soroti, Mbarara and Wakiso
China	2019	Kunming
Mississippi	2009	Stoneville
Puerto Rico	2009	Santa Isabel

## Sheet: Table S2
Table S2. The list of analyzed P450 genes in this study
Scaffold	start	end	name of P450 gene
HiC_scaffold_1	8935101	8937692	CYP6B6
HiC_scaffold_1	11732694	11752242	CYP4s3
HiC_scaffold_1	11771739	11814248	CYP4C1
HiC_scaffold_1	10916488	10939660	CYP6K1
HiC_scaffold_1	11509699	11528455	CYP6B1
HiC_scaffold_1	7968326	7975659	CYP6B6
HiC_scaffold_1	7962954	7965689	CYP3A19
HiC_scaffold_1	7957426	7959698	CYP6B2
HiC_scaffold_1	7976172	7977653	CYP132
HiC_scaffold_1	12743696	12752476	CYP6B2
HiC_scaffold_1	12669530	12682629	CYP6g2
HiC_scaffold_1	59911	60678	CYP4ac2
HiC_scaffold_1	49062	53280	CYP6B6
HiC_scaffold_1	71128	73213	CYP6B6
HiC_scaffold_2	4236238	4238279	CYP6B4
HiC_scaffold_2	8399241	8403273	CYP12A2
HiC_scaffold_3	326043	342351	CYP9E2
HiC_scaffold_3	358101	374574	CYP9h1
HiC_scaffold_3	319300	325862	CYP9f2
HiC_scaffold_3	378141	383599	CYP3A43
HiC_scaffold_3	350578	352747	CYP4A24
HiC_scaffold_3	304108	312132	CYP6a2
HiC_scaffold_3	1452540	1463092	CYP6g2
HiC_scaffold_3	1120182	1133594	CYP9E2
HiC_scaffold_4	9895029	9897151	CYP6a2
HiC_scaffold_4	5803493	5805976	CYP18a1
HiC_scaffold_5	7507973	7531972	CYP6a14
HiC_scaffold_6	253809	280376	CYP4C1
HiC_scaffold_6	243518	251793	CYP4v2
HiC_scaffold_6	484527	490085	CYP4C21
HiC_scaffold_6	479908	482167	CYP704B1
HiC_scaffold_6	4340160	4344748	CYP52E1
HiC_scaffold_6	4375081	4386224	CYP4d1
HiC_scaffold_6	4415047	4440948	CYP313b1
HiC_scaffold_6	4498805	4546551	CYP4C1
HiC_scaffold_6	4312563	4316115	CYP4f5
HiC_scaffold_6	4271559	4279068	CYP4C1
HiC_scaffold_6	4298463	4301224	CYP4f6
HiC_scaffold_6	4307732	4311014	CYP76AD1
HiC_scaffold_6	4166502	4179542	CYP4d1
HiC_scaffold_6	4245327	4251099	CYP4C1
HiC_scaffold_7	4279381	4286436	CYP304a1
HiC_scaffold_7	4254062	4259674	CYP21
HiC_scaffold_7	3768158	3769565	CYPA
HiC_scaffold_7	9513033	9519905	CYP6a13
HiC_scaffold_7	9521929	9527617	CYP6B1
HiC_scaffold_9	7881988	7884714	CYP6B2
HiC_scaffold_9	5764034	5769914	CYP15C1
HiC_scaffold_10	11169390	11175118	CYP6B6
HiC_scaffold_10	2748577	2762245	CYP4C1
HiC_scaffold_10	2768563	2772571	CYP4g1
HiC_scaffold_11	5185389	5195176	CYP4C1
HiC_scaffold_11	5167940	5172878	CYP4p3
HiC_scaffold_11	5176310	5182945	CYP4g15
HiC_scaffold_11	5494940	5496423	CYPA
HiC_scaffold_14	12275316	12282581	CYP9E2
HiC_scaffold_14	12451547	12453037	CYP11B2
HiC_scaffold_14	12469141	12470799	CYP-13A3
HiC_scaffold_14	12456907	12458394	CYP6B6
HiC_scaffold_14	12544724	12549059	CYP6B5
HiC_scaffold_14	5273863	5283334	CYP6L1
HiC_scaffold_14	10580108	10583337	CYP33
HiC_scaffold_16	4283020	4287264	CYP49a1
HiC_scaffold_18	922210	927872	CYP4C21
HiC_scaffold_18	6883024	6907702	CYP4c3
HiC_scaffold_19	2685075	2714206	CYP49a1
HiC_scaffold_19	7433380	7445592	CYP9E2
HiC_scaffold_19	6849004	6852545	CYP12b1
HiC_scaffold_20	7595891	7615919	CYP4V2
HiC_scaffold_20	7623659	7637147	CYP72A1
HiC_scaffold_20	7685832	7701671	CYP4C1
HiC_scaffold_20	1660787	1662745	CYP6K1
HiC_scaffold_20	1664448	1669541	CYP6B7
HiC_scaffold_20	1687732	1688775	CYP6B2
HiC_scaffold_20	1688807	1690689	CYP3A19
HiC_scaffold_22	6248335	6258078	CYP49a1
HiC_scaffold_22	6300884	6305798	CYP301a1
HiC_scaffold_22	1826709	1887601	CYP6B4
HiC_scaffold_25	10476040	10490417	CYP4d2
HiC_scaffold_25	10455742	10474469	CYP4ad1
HiC_scaffold_25	10393468	10408394	CYP12A2
HiC_scaffold_25	5532750	5541517	CYP4g15
HiC_scaffold_25	4710355	4716160	CYP4g15
HiC_scaffold_25	4695849	4705434	CYP4V2
HiC_scaffold_25	4720369	4735578	CYP4g1
HiC_scaffold_25	3161453	3165401	CYPA
HiC_scaffold_27	11731827	11735151	CYP6B6
HiC_scaffold_27	13616455	13625963	CYP4d2
HiC_scaffold_27	13868719	13890178	CYP4V2
HiC_scaffold_27	13894383	13909871	CYP137
HiC_scaffold_27	13861882	13866647	CYP313a4
HiC_scaffold_27	13916979	13926226	CYP4g15
HiC_scaffold_27	13925980	13931630	CYP709B2
HiC_scaffold_27	10161806	10178729	CYP4C1
HiC_scaffold_27	12955425	12956924	CYP6B7
HiC_scaffold_28	122258	124310	CYP6a14
HiC_scaffold_28	128315	136596	CYP6B7
HiC_scaffold_29	11874781	11884108	CYP305a1
HiC_scaffold_29	19909193	19911602	CYP303a1
